# Supplementary material for: CCL2/CCR2 Expression in Locally Advanced Prostate Cancer and Patient Long-Term Outcome: 10-Year Results from the TROG 03.04 RADAR Trial
Source: Cancers (Basel). 2024 Aug 8;16(16):2794. doi: 10.3390/cancers16162794 (PMC11352466; doi:10.3390/cancers16162794)
Supplement: Supplementary file 1 [file cancers-16-02794-s001.zip]

Archive with 1 entries (1 files):
- cancers-3116478-supplementary.pdf
